# Supplementary material for: Two-Year Hypertension Incidence Risk Prediction in Populations in the Desert Regions of Northwest China: Prospective Cohort Study
Source: J Med Internet Res. 2025 Mar 12;27:e68442. doi: 10.2196/68442 (PMC11947627; doi:10.2196/68442)
Supplement: Multimedia Appendix 11 [file jmir_v27i1e68442_app11.zip]

Archive with 12 entries (11 files):
- Multimedia Appendix 11/
- __MACOSX/._Multimedia Appendix 11
- Multimedia Appendix 11/requirements.txt
- __MACOSX/Multimedia Appendix 11/._requirements.txt
- Multimedia Appendix 11/catboost.py
- __MACOSX/Multimedia Appendix 11/._catboost.py
- Multimedia Appendix 11/show_new.py
- __MACOSX/Multimedia Appendix 11/._show_new.py
- Multimedia Appendix 11/README.md
- __MACOSX/Multimedia Appendix 11/._README.md
- Multimedia Appendix 11/catboost_optimize.py
- __MACOSX/Multimedia Appendix 11/._catboost_optimize.py
