# Supplementary material for: Two-Year Hypertension Incidence Risk Prediction in Populations in the Desert Regions of Northwest China: Prospective Cohort Study
Source: J Med Internet Res. 2025 Mar 12;27:e68442. doi: 10.2196/68442 (PMC11947627; doi:10.2196/68442)
Supplement: Multimedia Appendix 11 [file jmir_v27i1e68442_app11.zip › Multimedia Appendix 11/requirements.txt]

shap==0.46.0
plotly==5.20.0
catboost==1.2.3
scikit-learn==1.3.1
