# Supplementary material for: Two-Year Hypertension Incidence Risk Prediction in Populations in the Desert Regions of Northwest China: Prospective Cohort Study
Source: J Med Internet Res. 2025 Mar 12;27:e68442. doi: 10.2196/68442 (PMC11947627; doi:10.2196/68442)
Supplement: Multimedia Appendix 11 [file jmir_v27i1e68442_app11.zip › Multimedia Appendix 11/README.md]

# Hypertension Risk Prediction Web App

![Streamlit](https://img.shields.io/badge/Streamlit-1.22.0-FF4B4B)
![CatBoost](https://img.shields.io/badge/CatBoost-1.2.3-orange)
![Python](https://img.shields.io/badge/Python-3.9%2B-blue)

A Streamlit-based web application for hypertension risk prediction using machine learning, featuring real-time visualization and interactive clinical decision support.


## Key Features
- 🩺 24 clinical parameter inputs with validation
- 📥 Interactive data visualization
- 🚨 Risk stratification
- 📊 Real-time prediction results display
- 📱 Mobile-optimized interface
